# Supplementary material for: Exophiala Bloodstream Infections in Humans—A Narrative Review
Source: Pathogens. 2025 Jul 17;14(7):706. doi: 10.3390/pathogens14070706 (PMC12300604; doi:10.3390/pathogens14070706)
Supplement: Supplementary file 1 [file pathogens-14-00706-s001.zip]

Archive with 1 entries (1 files):
- pathogens-3753774-supplementary.pdf
